# Supplementary material for: Participatory learning and action cycles with women’s groups to prevent neonatal death in low-resource settings: A multi-country comparison of cost-effectiveness and affordability
Source: Health Policy Plan. 2020 Oct 21;35(10):1280–9. doi: 10.1093/heapol/czaa081 (PMC7886438; doi:10.1093/heapol/czaa081)
Supplement: czaa081_Supplementary_Data [file czaa081_supplementary_data.zip]

Archive with 16 entries (16 files):
- Appendix 1 Identifying and standardising costs.docx
- Appendix 2 Completed CHEERS checklist.docx
- Appendix 3 Methods used to estimate cost and outcomes of national scale-up.docx
- Appendix 4 Annual aggregate costs.docx
- Appendix 5 Comparison with previously published results.docx
- Appendix 6 Associations between unit costs and cost-effectiveness ratios with coverage, scale, and intensity of the intervention.docx
- Figure 1 Components of total cost SMALL.tiff
- Figure 2 Association between the cost-effectiveness ratio and unit costs SMALL.tiff
- Table 1.docx
- Table 2.docx
- Table 3.docx
- Table 4.docx
- Table 5.docx
- Table 6.docx
- Table 7.docx
- Table 8.docx
